# Supplementary material for: Parathyroid Hormone Modifies the Effect of Vitamin D Supplementation on Risk of Relapse or Death in Patients with Digestive Tract Cancer: A Post Hoc Subgroup Analysis of the AMATERASU Randomized Clinical Trial
Source: Cancers (Basel). 2026 Jun 22;18(12):2015. doi: 10.3390/cancers18122015 (PMC13296973; doi:10.3390/cancers18122015)
Supplement: Supplementary file 1 [file cancers-18-02015-s001.zip]

Archive with 1 entries (1 files):
- cancers-4362922-supplementary.pdf
